# Supplementary material for: The novel function of tumor protein D54 in regulating pyruvate dehydrogenase and metformin cytotoxicity in breast cancer
Source: Cancer Metab. 2019 Jan 24;7:1. doi: 10.1186/s40170-018-0193-4 (PMC6345044; doi:10.1186/s40170-018-0193-4)
Supplement: Supplementary file 6 — Mass spectrometry results of proteins coimmunoprecipitated with TPD54 in MCF7 cells. (XLSX 51 kb) [file 40170_2018_193_MOESM6_ESM.xlsx]

## Sheet: 40 kD
Unique	Total	reference	Gene Symbol	MWT(kDa)	AVG
30	198	P62736_ACTA_HUMAN	ACTA2	41.98	2.8591
22	34	P08559_ODPA_HUMAN	PDHA1	43.27	2.8367
19	29	P60842_IF4A1_HUMAN	EIF4A1	46.12	3.3566
17	30	P68104_EF1A1_HUMAN	EEF1A1	50.11	3.0295
16	22	P08670_VIME_HUMAN	VIM	53.62	2.9185
16	17	P00558_PGK1_HUMAN	PGK1	44.59	2.7759
13	16	P38159_RBMX_HUMAN	RBMX	42.31	2.589
13	13	P06733_ENOA_HUMAN	ENO1	47.14	3.2101
12	13	O75874_IDHC_HUMAN	IDH1	46.63	3.3544
12	12	P50454_SERPH_HUMAN	SERPINH1	46.41	3.2778
12	12	P36578_RL4_HUMAN	RPL4	47.67	2.9083
11	103	P60709_ACTB_HUMAN	ACTB	41.71	3.1168
11	13	O95433_AHSA1_HUMAN	AHSA1	38.25	2.3847
10	13	P49411_EFTU_HUMAN	TUFM	49.51	2.8064
10	10	Q9UJZ1_STML2_HUMAN	STOML2	38.51	3.4906
9	28	IGHG_RABIT		35.38	2.048
9	14	O43399_TPD54_HUMAN	TPD52L2	22.22	3.041
9	9	P62333_PRS10_HUMAN	PSMC6	44.15	3.1196
9	9	P07900_HS90A_HUMAN	HSP90AA1	84.61	3.0459
9	9	P35579_MYH9_HUMAN	MYH9	226.39	2.8887
9	9	P35998_PRS7_HUMAN	PSMC2	48.6	2.7983
8	15	P29803_ODPAT_HUMAN	PDHA2	42.91	3.2308
8	11	Q9NYL9_TMOD3_HUMAN	TMOD3	39.57	3.3915
8	10	P22234_PUR6_HUMAN	PAICS	47.05	2.9474
8	9	O75955_FLOT1_HUMAN	FLOT1	47.33	2.9193
8	9	Q15008_PSMD6_HUMAN	PSMD6	45.5	2.6113
8	8	O00231_PSD11_HUMAN	PSMD11	47.43	3.0103
8	8	Q6NUK1_SCMC1_HUMAN	SLC25A24	53.32	2.3938
7	9	P39023_RL3_HUMAN	RPL3	46.08	2.9455
7	7	P23526_SAHH_HUMAN	AHCY	47.69	3.2959
7	7	P40121_CAPG_HUMAN	CAPG	38.47	3.1199
7	7	P36957_ODO2_HUMAN	DLST	48.72	2.9066
7	7	P26641_EF1G_HUMAN	EEF1G	50.09	2.5903
7	7	P17612_KAPCA_HUMAN	PRKACA	40.56	2.5658
6	8	P61160_ARP2_HUMAN	ACTR2	44.73	3.2625
6	7	Q12905_ILF2_HUMAN	ILF2	43.04	2.8107
6	6	Q15019_SEPT2_HUMAN	2017-09-02	41.46	3.4683
6	6	Q9Y295_DRG1_HUMAN	DRG1	40.52	3.2776
6	6	Q13501_SQSTM_HUMAN	SQSTM1	47.66	3.1954
6	6	P11177_ODPB_HUMAN	PDHB	39.21	3.1319
6	6	P07355_ANXA2_HUMAN	ANXA2	38.58	3.0577
6	6	Q71U36_TBA1A_HUMAN	TUBA1A	50.1	3.0483
6	6	P22695_QCR2_HUMAN	UQCRC2	48.41	3.0051
6	6	Q9Y371_SHLB1_HUMAN	SH3GLB1	40.77	2.838
6	6	P31153_METK2_HUMAN	MAT2A	43.63	2.7613
6	6	P09543_CN37_HUMAN	CNP	47.55	2.6388
5	17	Q9BYX7_ACTBM_HUMAN	POTEKP	41.99	2.8487
5	6	O95864_FADS2_HUMAN	FADS2	52.23	3.4561
5	5	P51659_DHB4_HUMAN	HSD17B4	79.64	3.8143
5	5	P52209_6PGD_HUMAN	PGD	53.11	3.4123
5	5	P39656_OST48_HUMAN	DDOST	50.77	3.1371
5	5	Q5JWF2_GNAS1_HUMAN	GNAS	110.96	3.0509
5	5	P17302_CXA1_HUMAN	GJA1	42.98	2.9026
5	5	Q7L1Q6_BZW1_HUMAN	BZW1	48.01	2.5836
4	5	P24752_THIL_HUMAN	ACAT1	45.17	2.6486
4	4	Q6IBS0_TWF2_HUMAN	TWF2	39.52	3.566
4	4	Q15365_PCBP1_HUMAN	PCBP1	37.47	3.5566
4	4	O75477_ERLN1_HUMAN	ERLIN1	38.9	3.4316
4	4	P11182_ODB2_HUMAN	DBT	53.45	3.33
4	4	O60664_PLIN3_HUMAN	PLIN3	47.05	3.3055
4	4	Q9Y266_NUDC_HUMAN	NUDC	38.22	3.2213
4	4	P13489_RINI_HUMAN	RNH1	49.94	3.2079
4	4	Q9UNZ2_NSF1C_HUMAN	NSFL1C	40.55	3.2054
4	4	P04083_ANXA1_HUMAN	ANXA1	38.69	3.1263
4	4	P04075_ALDOA_HUMAN	ALDOA	39.4	3.0192
4	4	Q9UBS4_DJB11_HUMAN	DNAJB11	40.49	2.9851
4	4	P29317_EPHA2_HUMAN	EPHA2	108.2	2.972
4	4	Q9UBB4_ATX10_HUMAN	ATXN10	53.45	2.9537
4	4	P39748_FEN1_HUMAN	FEN1	42.57	2.9337
4	4	Q15293_RCN1_HUMAN	RCN1	38.87	2.8397
4	4	B7ZW38_HNRC3_HUMAN	HNRNPCL3	32.01	2.8283
4	4	Q9H488_OFUT1_HUMAN	POFUT1	43.93	2.7159
4	4	Q99873_ANM1_HUMAN	PRMT1	41.49	2.6847
4	4	P37268_FDFT_HUMAN	FDFT1	48.08	2.5276
4	4	Q02878_RL6_HUMAN	RPL6	32.71	2.5008
4	4	Q9UNM6_PSD13_HUMAN	PSMD13	42.92	2.4856
4	4	P36507_MP2K2_HUMAN	MAP2K2	44.4	2.4724
4	4	Q7L0Y3_MRRP1_HUMAN	TRMT10C	47.32	2.2623
4	4	P21589_5NTD_HUMAN	NT5E	63.33	2.2561
4	4	Q9P2R7_SUCB1_HUMAN	SUCLA2	50.29	2.0362
3	5	P07910_HNRPC_HUMAN	HNRNPC	33.65	3.2511
3	4	P62195_PRS8_HUMAN	PSMC5	45.6	3.1267
3	4	Q7LGA3_HS2ST_HUMAN	HS2ST1	41.85	2.2577
3	3	P08238_HS90B_HUMAN	HSP90AB1	83.21	3.5891
3	3	Q13885_TBB2A_HUMAN	TUBB2A	49.87	3.4726
3	3	Q99536_VAT1_HUMAN	VAT1	41.89	3.463
3	3	P04040_CATA_HUMAN	CAT	59.72	3.4574
3	3	P11310_ACADM_HUMAN	ACADM	46.56	3.278
3	3	P68400_CSK21_HUMAN	CSNK2A1	45.11	3.2499
3	3	O00154_BACH_HUMAN	ACOT7	41.77	3.1685
3	3	P08865_RSSA_HUMAN	RPSA	32.83	3.1354
3	3	P22694_KAPCB_HUMAN	PRKACB	40.6	3.1295
3	3	P04406_G3P_HUMAN	GAPDH	36.03	3.0551
3	3	P62987_RL40_HUMAN	UBA52	14.72	2.9705
3	3	Q9BZE1_RM37_HUMAN	MRPL37	48.09	2.918
3	3	O94766_B3GA3_HUMAN	B3GAT3	37.1	2.9043
3	3	Q15645_PCH2_HUMAN	TRIP13	48.52	2.897
3	3	Q96EY1_DNJA3_HUMAN	DNAJA3	52.46	2.8773
3	3	Q9Y4P3_TBL2_HUMAN	TBL2	49.77	2.8139
3	3	P08754_GNAI3_HUMAN	GNAI3	40.51	2.7819
3	3	P53367_ARFP1_HUMAN	ARFIP1	41.71	2.7281
3	3	P00505_AATM_HUMAN	GOT2	47.49	2.6965
3	3	P09110_THIK_HUMAN	ACAA1	44.26	2.6656
3	3	O43615_TIM44_HUMAN	TIMM44	51.32	2.5969
3	3	P14618_KPYM_HUMAN	PKM	57.9	2.4314
3	3	Q9NTK5_OLA1_HUMAN	OLA1	44.72	2.3363
3	3	P15880_RS2_HUMAN	RPS2	31.3	2.297
3	3	Q96DV4_RM38_HUMAN	MRPL38	44.57	2.2507
3	3	Q9BTV4_TMM43_HUMAN	TMEM43	44.85	2.2281
3	3	P15260_INGR1_HUMAN	IFNGR1	54.37	2.1666
3	3	P21283_VATC1_HUMAN	ATP6V1C1	43.91	2.101
2	3	P23396_RS3_HUMAN	RPS3	26.67	3.1119
2	3	P07093_GDN_HUMAN	SERPINE2	43.97	2.4988
2	3	P11940_PABP1_HUMAN	PABPC1	70.63	2.0708
2	2	P61163_ACTZ_HUMAN	ACTR1A	42.59	4.1756
2	2	O15160_RPAC1_HUMAN	POLR1C	39.23	4.1433
2	2	P52788_SPSY_HUMAN	SMS	41.24	4.0716
2	2	O00273_DFFA_HUMAN	DFFA	36.5	3.7088
2	2	Q00577_PURA_HUMAN	PURA	34.89	3.5965
2	2	Q9NR45_SIAS_HUMAN	NANS	40.28	3.5558
2	2	P43490_NAMPT_HUMAN	NAMPT	55.49	3.5197
2	2	Q9NXW2_DJB12_HUMAN	DNAJB12	41.79	3.5023
2	2	Q16352_AINX_HUMAN	INA	55.36	3.4964
2	2	P04899_GNAI2_HUMAN	GNAI2	40.43	3.4049
2	2	P34931_HS71L_HUMAN	HSPA1L	70.33	3.3971
2	2	Q9BRQ8_AIFM2_HUMAN	AIFM2	40.5	3.3594
2	2	Q9Y312_AAR2_HUMAN	AAR2	43.44	3.3083
2	2	P11142_HSP7C_HUMAN	HSPA8	70.85	3.3077
2	2	Q9H0F6_SHRPN_HUMAN	SHARPIN	39.92	3.3053
2	2	P17661_DESM_HUMAN	DES	53.5	3.2995
2	2	Q9NT62_ATG3_HUMAN	ATG3	35.84	3.2939
2	2	P30533_AMRP_HUMAN	LRPAP1	41.44	3.2806
2	2	P54652_HSP72_HUMAN	HSPA2	69.98	3.2459
2	2	P29992_GNA11_HUMAN	GNA11	42.1	3.2279
2	2	P15311_EZRI_HUMAN	EZR	69.37	3.2218
2	2	Q15366_PCBP2_HUMAN	PCBP2	38.56	3.2007
2	2	Q96IJ6_GMPPA_HUMAN	GMPPA	46.26	3.1904
2	2	Q9BQA1_MEP50_HUMAN	WDR77	36.7	3.1836
2	2	O00622_CYR61_HUMAN	CYR61	42	3.149
2	2	P17980_PRS6A_HUMAN	PSMC3	49.17	3.0442
2	2	P05141_ADT2_HUMAN	SLC25A5	32.83	3.032
2	2	Q9UBM7_DHCR7_HUMAN	DHCR7	54.45	3.0142
2	2	P28482_MK01_HUMAN	MAPK1	41.36	3.012
2	2	P06396_GELS_HUMAN	GSN	85.64	3.0051
2	2	P78406_RAE1L_HUMAN	RAE1	40.94	2.9614
2	2	P60228_EIF3E_HUMAN	EIF3E	52.19	2.9438
2	2	Q96KB5_TOPK_HUMAN	PBK	36.06	2.8341
2	2	P41219_PERI_HUMAN	PRPH	53.62	2.8323
2	2	Q15517_CDSN_HUMAN	CDSN	51.49	2.8319
2	2	Q86TX2_ACOT1_HUMAN	ACOT1	46.25	2.8289
2	2	O60506_HNRPQ_HUMAN	SYNCRIP	69.56	2.725
2	2	O43681_ASNA_HUMAN	ASNA1	38.77	2.7176
2	2	Q9BT78_CSN4_HUMAN	COPS4	46.24	2.715
2	2	P53396_ACLY_HUMAN	ACLY	120.76	2.6827
2	2	Q99961_SH3G1_HUMAN	SH3GL1	41.46	2.6681
2	2	O75821_EIF3G_HUMAN	EIF3G	35.59	2.6235
2	2	A8MXV4_NUD19_HUMAN	NUDT19	42.21	2.619
2	2	Q13630_FCL_HUMAN	TSTA3	35.87	2.6136
2	2	O43852_CALU_HUMAN	CALU	37.08	2.6044
2	2	Q8NDZ4_DIA1_HUMAN	C3orf58	49.45	2.5921
2	2	P04216_THY1_HUMAN	THY1	17.92	2.5773
2	2	Q9Y6I9_TX264_HUMAN	TEX264	34.17	2.5524
2	2	O75390_CISY_HUMAN	CS	51.68	2.5347
2	2	P31150_GDIA_HUMAN	GDI1	50.55	2.4775
2	2	P63096_GNAI1_HUMAN	GNAI1	40.34	2.444
2	2	P82650_RT22_HUMAN	MRPS22	41.25	2.2294
2	2	Q8NHW5_RLA0L_HUMAN	RPLP0P6	34.34	2.2283
2	2	O00330_ODPX_HUMAN	PDHX	54.09	2.2264
2	2	O95861_BPNT1_HUMAN	BPNT1	33.37	2.1894
2	2	P62805_H4_HUMAN	HIST1H4A	11.36	2.1448
2	2	Q99848_EBP2_HUMAN	EBNA1BP2	34.83	2.1373
2	2	P01876_IGHA1_HUMAN	IGHA1	37.63	2.106
2	2	Q13308_PTK7_HUMAN	PTK7	118.32	2.074
2	2	P35250_RFC2_HUMAN	RFC2	39.13	2.0352
1	3	Q13509_TBB3_HUMAN	TUBB3	50.4	2.8107
1	2	Q13148_TADBP_HUMAN	TARDBP	44.71	3.6518
1	1	Q9BT88_SYT11_HUMAN	SYT11	48.27	4.6832
1	1	P43034_LIS1_HUMAN	PAFAH1B1	46.61	4.3632
1	1	P09972_ALDOC_HUMAN	ALDOC	39.43	4.3011
1	1	Q6PIU2_NCEH1_HUMAN	NCEH1	45.78	4.2214
1	1	Q14103_HNRPD_HUMAN	HNRNPD	38.41	4.1811
1	1	Q96EM0_T3HPD_HUMAN	L3HYPDH	38.11	4.1534
1	1	P35749_MYH11_HUMAN	MYH11	227.2	4.1476
1	1	KAC4_RABIT		11.04	4.0947
1	1	Q15165_PON2_HUMAN	PON2	39.37	4.085
1	1	P53602_MVD1_HUMAN	MVD	43.38	3.9617
1	1	O75521_ECI2_HUMAN	ECI2	43.56	3.8333
1	1	P10515_ODP2_HUMAN	DLAT	68.95	3.802
1	1	O15321_TM9S1_HUMAN	TM9SF1	68.82	3.8004
1	1	Q9Y2T2_AP3M1_HUMAN	AP3M1	46.91	3.7729
1	1	P31943_HNRH1_HUMAN	HNRNPH1	49.2	3.724
1	1	D6RBZ0_D6RBZ0_HUMAN	HNRNPAB	35.66	3.7192
1	1	Q8WV24_PHLA1_HUMAN	PHLDA1	44.99	3.7179
1	1	P61978_HNRPK_HUMAN	HNRNPK	50.94	3.6787
1	1	P12277_KCRB_HUMAN	CKB	42.62	3.6683
1	1	Q10588_BST1_HUMAN	BST1	35.7	3.6436
1	1	Q9H4B7_TBB1_HUMAN	TUBB1	50.29	3.6248
1	1	P07437_TBB5_HUMAN	TUBB	49.64	3.6004
1	1	P32119_PRDX2_HUMAN	PRDX2	21.88	3.5939
1	1	O96008_TOM40_HUMAN	TOMM40	37.87	3.5733
1	1	Q9Y305_ACOT9_HUMAN	ACOT9	49.87	3.5623
1	1	Q7Z4F1_LRP10_HUMAN	LRP10	76.14	3.558
1	1	Q14344_GNA13_HUMAN	GNA13	44.02	3.4961
1	1	P61158_ARP3_HUMAN	ACTR3	47.34	3.4896
1	1	P50148_GNAQ_HUMAN	GNAQ	42.12	3.4658
1	1	P35637_FUS_HUMAN	FUS	53.39	3.4591
1	1	P18031_PTN1_HUMAN	PTPN1	49.93	3.4582
1	1	Q99418_CYH2_HUMAN	CYTH2	46.52	3.4389
1	1	P31689_DNJA1_HUMAN	DNAJA1	44.84	3.4027
1	1	Q6UWP8_SBSN_HUMAN	SBSN	60.5	3.3909
1	1	P52292_IMA1_HUMAN	KPNA2	57.83	3.3832
1	1	P06576_ATPB_HUMAN	ATP5B	56.52	3.3815
1	1	Q92552_RT27_HUMAN	MRPS27	47.58	3.3478
1	1	O00442_RTCA_HUMAN	RTCA	39.31	3.3319
1	1	O00410_IPO5_HUMAN	IPO5	123.55	3.3279
1	1	P18669_PGAM1_HUMAN	PGAM1	28.79	3.3148
1	1	P50281_MMP14_HUMAN	MMP14	65.85	3.2913
1	1	Q15257_PTPA_HUMAN	PPP2R4	40.64	3.2697
1	1	Q9H6B4_CLMP_HUMAN	CLMP	41.26	3.2582
1	1	O43390_HNRPR_HUMAN	HNRNPR	70.9	3.2406
1	1	Q6NZI2_PTRF_HUMAN	PTRF	43.45	3.1928
1	1	P07954_FUMH_HUMAN	FH	54.6	3.1869
1	1	P06744_G6PI_HUMAN	GPI	63.11	3.1711
1	1	Q16401_PSMD5_HUMAN	PSMD5	56.16	3.1705
1	1	P25789_PSA4_HUMAN	PSMA4	29.47	3.1566
1	1	Q3ZCQ8_TIM50_HUMAN	TIMM50	39.62	3.1261
1	1	Q9Y6E2_BZW2_HUMAN	BZW2	48.13	3.1167
1	1	Q9NX62_IMPA3_HUMAN	IMPAD1	38.66	3.0764
1	1	P82933_RT09_HUMAN	MRPS9	45.81	3.0425
1	1	O75953_DNJB5_HUMAN	DNAJB5	39.11	3.0385
1	1	Q92643_GPI8_HUMAN	PIGK	45.22	3.033
1	1	Q53H12_AGK_HUMAN	AGK	47.11	3.0142
1	1	Q92598_HS105_HUMAN	HSPH1	96.8	3.0021
1	1	P38919_IF4A3_HUMAN	EIF4A3	46.84	2.9908
1	1	P62701_RS4X_HUMAN	RPS4X	29.58	2.9437
1	1	O75190_DNJB6_HUMAN	DNAJB6	36.06	2.9287
1	1	P29692_EF1D_HUMAN	EEF1D	31.1	2.9202
1	1	P49327_FAS_HUMAN	FASN	273.25	2.9098
1	1	Q9BV20_MTNA_HUMAN	MRI1	39.13	2.909
1	1	P61962_DCAF7_HUMAN	DCAF7	38.9	2.891
1	1	P23258_TBG1_HUMAN	TUBG1	51.14	2.8233
1	1	P50395_GDIB_HUMAN	GDI2	50.63	2.7831
1	1	Q9UNS2_CSN3_HUMAN	COPS3	47.84	2.7646
1	1	Q9UH62_ARMX3_HUMAN	ARMCX3	42.47	2.7606
1	1	P04792_HSPB1_HUMAN	HSPB1	22.77	2.7201
1	1	Q8WTS1_ABHD5_HUMAN	ABHD5	39.07	2.7094
1	1	Q9UGM3_DMBT1_HUMAN	DMBT1	260.57	2.694
1	1	P04181_OAT_HUMAN	OAT	48.5	2.6527
1	1	Q14254_FLOT2_HUMAN	FLOT2	47.03	2.6481
1	1	P12694_ODBA_HUMAN	BCKDHA	50.44	2.6204
1	1	Q96A08_H2B1A_HUMAN	HIST1H2BA	14.16	2.525
1	1	Q13838_DX39B_HUMAN	DDX39B	48.96	2.5172
1	1	Q6YP21_KAT3_HUMAN	CCBL2	51.37	2.4395
1	1	P49006_MRP_HUMAN	MARCKSL1	19.52	2.4336
1	1	O75367_H2AY_HUMAN	H2AFY	39.59	2.4092
1	1	Q68CQ7_GL8D1_HUMAN	GLT8D1	41.91	2.3839
1	1	O00214_LEG8_HUMAN	LGALS8	35.79	2.3828
1	1	P12268_IMDH2_HUMAN	IMPDH2	55.77	2.3816
1	1	Q06187_BTK_HUMAN	BTK	76.23	2.3666
1	1	Q9ULV4_COR1C_HUMAN	CORO1C	53.22	2.3662
1	1	O14908_GIPC1_HUMAN	GIPC1	36.03	2.3462
1	1	Q8IZT6_ASPM_HUMAN	ASPM	409.54	2.3276
1	1	P01608_KV116_HUMAN		11.77	2.3201
1	1	Q13363_CTBP1_HUMAN	CTBP1	47.51	2.3105
1	1	O75718_CRTAP_HUMAN	CRTAP	46.53	2.2745
1	1	Q7Z5H4_VN1R5_HUMAN	VN1R5	40.75	2.2616
1	1	P39060_COIA1_HUMAN	COL18A1	178.08	2.2545
1	1	Q8WVY7_UBCP1_HUMAN	UBLCP1	36.78	2.2186
1	1	Q92890_UFD1_HUMAN	UFD1L	34.48	2.1872
1	1	Q9Y247_FA50B_HUMAN	FAM50B	38.68	2.1758
1	1	Q9BRK5_CAB45_HUMAN	SDF4	41.78	2.1435
1	1	P54687_BCAT1_HUMAN	BCAT1	42.94	2.1394
1	1	Q8IZV5_RDH10_HUMAN	RDH10	38.06	2.1136
1	1	Q9NWX5_ASB6_HUMAN	ASB6	47.11	2.1099
1	1	P02786_TFR1_HUMAN	TFRC	84.82	2.0831
1	1	Q9Y617_SERC_HUMAN	PSAT1	40.4	2.0252
1	1	P52739_ZN131_HUMAN	ZNF131	71.38	1.9998
1	1	Q96QV6_H2A1A_HUMAN	HIST1H2AA	14.22	1.9994
1	1	I3L4N8_I3L4N8_HUMAN	ACTG1	26.86	1.9544
1	1	Q5T750_XP32_HUMAN	XP32	26.22	1.9418
1	1	Q9UM73_ALK_HUMAN	ALK	176.33	1.9321
1	1	Q92547_TOPB1_HUMAN	TOPBP1	170.57	1.9189
1	1	Q6UW02_CP20A_HUMAN	CYP20A1	52.4	1.9033
1	1	P55263_ADK_HUMAN	ADK	40.52	1.8947
1	1	O14578_CTRO_HUMAN	CIT	231.29	1.8847
1	1	I3L4V6_I3L4V6_HUMAN	NXN	26.02	1.8769
1	1	Q15058_KIF14_HUMAN	KIF14	186.37	1.8487
1	1	Q14469_HES1_HUMAN	HES1	29.52	1.8484

## Sheet: 30 kD
Unique	Total	reference	Gene Symbol	MWT(kDa)	AVG
28	248	O43399_TPD54_HUMAN	TPD52L2	22.22	3.3002
16	22	P23396_RS3_HUMAN	RPS3	26.67	2.9095
13	29	P11177_ODPB_HUMAN	PDHB	39.21	3.5381
12	13	P08758_ANXA5_HUMAN	ANXA5	35.91	3.0367
10	14	P61247_RS3A_HUMAN	RPS3A	29.93	2.3334			3
10	12	P68104_EF1A1_HUMAN	EEF1A1	50.11	2.8409
9	9	P04083_ANXA1_HUMAN	ANXA1	38.69	3.6623
9	9	P07355_ANXA2_HUMAN	ANXA2	38.58	3.2445
9	9	P00338_LDHA_HUMAN	LDHA	36.67	3.0037
8	16	P62736_ACTA_HUMAN	ACTA2	41.98	2.5965
8	8	P62753_RS6_HUMAN	RPS6	28.66	3.0694
7	8	P55327_TPD52_HUMAN	TPD52	24.31	3.4064
7	8	Q99623_PHB2_HUMAN	PHB2	33.28	3.2579
7	8	P07195_LDHB_HUMAN	LDHB	36.62	2.9484
7	7	P63244_GBLP_HUMAN	GNB2L1	35.05	3.2617
6	7	P36542_ATPG_HUMAN	ATP5C1	32.98	3.1604
6	7	O15144_ARPC2_HUMAN	ARPC2	34.31	2.8289
6	6	Q96HS1_PGAM5_HUMAN	PGAM5	31.98	2.8165
5	9	P60709_ACTB_HUMAN	ACTB	41.71	3.2103
5	8	P47756_CAPZB_HUMAN	CAPZB	31.33	3.3079
5	6	P06493_CDK1_HUMAN	CDK1	34.07	3.2235
5	6	Q5HYB6_Q5HYB6_HUMAN	DKFZp686J1372	27.16	3.0553
5	6	P62258_1433E_HUMAN	YWHAE	29.16	2.8676
5	5	P54920_SNAA_HUMAN	NAPA	33.21	3.6199
5	5	Q71U36_TBA1A_HUMAN	TUBA1A	50.1	3.5498
5	5	P16152_CBR1_HUMAN	CBR1	30.36	3.2125
5	5	P06753_TPM3_HUMAN	TPM3	32.93	2.8606
5	5	Q9UBC9_SPRR3_HUMAN	SPRR3	18.14	2.6152
4	25	IGHG_RABIT		35.38	2.1323
4	5	P09493_TPM1_HUMAN	TPM1	32.69	2.9155
4	5	Q9BYX7_ACTBM_HUMAN	POTEKP	41.99	2.6915
4	5	P07900_HS90A_HUMAN	HSP90AA1	84.61	2.65
4	4	P29692_EF1D_HUMAN	EEF1D	31.1	3.857
4	4	O00299_CLIC1_HUMAN	CLIC1	26.91	3.4973
4	4	P15880_RS2_HUMAN	RPS2	31.3	3.4708
4	4	P10515_ODP2_HUMAN	DLAT	68.95	3.0445
4	4	Q9Y6C9_MTCH2_HUMAN	MTCH2	33.31	2.8754
4	4	P04792_HSPB1_HUMAN	HSPB1	22.77	2.6542
4	4	P36957_ODO2_HUMAN	DLST	48.72	2.6235
4	4	P62917_RL8_HUMAN	RPL8	28.01	2.5252
4	4	P21796_VDAC1_HUMAN	VDAC1	30.75	2.5191
4	4	Q96AG4_LRC59_HUMAN	LRRC59	34.91	2.3112
3	15	P50402_EMD_HUMAN	EMD	28.98	2.0692
3	4	Q9NUQ9_FA49B_HUMAN	FAM49B	36.72	3.0244
3	4	Q9H9B4_SFXN1_HUMAN	SFXN1	35.6	2.7826
3	4	O00560_SDCB1_HUMAN	SDCBP	32.42	2.6067
3	4	Q07955_SRSF1_HUMAN	SRSF1	27.73	2.2949
3	3	O14579_COPE_HUMAN	COPE	34.46	3.538
3	3	Q8NHW5_RLA0L_HUMAN	RPLP0P6	34.34	3.3828
3	3	P04080_CYTB_HUMAN	CSTB	11.13	3.3767
3	3	P06733_ENOA_HUMAN	ENO1	47.14	3.2835
3	3	P04406_G3P_HUMAN	GAPDH	36.03	3.0684
3	3	P52907_CAZA1_HUMAN	CAPZA1	32.9	3.058
3	3	P62805_H4_HUMAN	HIST1H4A	11.36	2.9288
3	3	P05141_ADT2_HUMAN	SLC25A5	32.83	2.9217
3	3	P19623_SPEE_HUMAN	SRM	33.8	2.8902
3	3	P18124_RL7_HUMAN	RPL7	29.21	2.8124
3	3	Q9P015_RM15_HUMAN	MRPL15	33.4	2.811
3	3	P40925_MDHC_HUMAN	MDH1	36.4	2.6106
3	3	Q9H936_GHC1_HUMAN	SLC25A22	34.45	2.5028
3	3	B1AK88_B1AK88_HUMAN	CAPZB	33.76	1.9661
2	5	KAC4_RABIT		11.04	3.3787
2	2	Q13885_TBB2A_HUMAN	TUBB2A	49.87	4.1593
2	2	Q7L5D6_GET4_HUMAN	GET4	36.48	3.8439
2	2	Q15691_MARE1_HUMAN	MAPRE1	29.98	3.6369
2	2	P15559_NQO1_HUMAN	NQO1	30.85	3.5475
2	2	P61626_LYSC_HUMAN	LYZ	16.53	3.427
2	2	P62424_RL7A_HUMAN	RPL7A	29.98	3.4212
2	2	Q96FW1_OTUB1_HUMAN	OTUB1	31.26	3.4058
2	2	Q15717_ELAV1_HUMAN	ELAVL1	36.07	3.3214
2	2	P32119_PRDX2_HUMAN	PRDX2	21.88	3.2939
2	2	Q8TC12_RDH11_HUMAN	RDH11	35.36	3.2795
2	2	Q15181_IPYR_HUMAN	PPA1	32.64	3.1951
2	2	P62701_RS4X_HUMAN	RPS4X	29.58	3.1949
2	2	Q96L58_B3GT6_HUMAN	B3GALT6	37.11	3.1631
2	2	P08559_ODPA_HUMAN	PDHA1	43.27	3.0248
2	2	P34931_HS71L_HUMAN	HSPA1L	70.33	3.0118
2	2	P04216_THY1_HUMAN	THY1	17.92	3.0004
2	2	Q8WXX5_DNJC9_HUMAN	DNAJC9	29.89	2.9846
2	2	Q9UBQ7_GRHPR_HUMAN	GRHPR	35.65	2.9738
2	2	P54652_HSP72_HUMAN	HSPA2	69.98	2.9551
2	2	O00487_PSDE_HUMAN	PSMD14	34.55	2.9412
2	2	P04818_TYSY_HUMAN	TYMS	35.69	2.9329
2	2	P67775_PP2AA_HUMAN	PPP2CA	35.57	2.9166
2	2	P62241_RS8_HUMAN	RPS8	24.19	2.9123
2	2	Q16890_TPD53_HUMAN	TPD52L1	22.44	2.8804
2	2	Q96DA0_ZG16B_HUMAN	ZG16B	22.72	2.8725
2	2	P35579_MYH9_HUMAN	MYH9	226.39	2.835
2	2	P62873_GBB1_HUMAN	GNB1	37.35	2.8106
2	2	P08670_VIME_HUMAN	VIM	53.62	2.7988
2	2	Q15517_CDSN_HUMAN	CDSN	51.49	2.7839
2	2	Q9Y676_RT18B_HUMAN	MRPS18B	29.38	2.7572
2	2	P62987_RL40_HUMAN	UBA52	14.72	2.7525
2	2	Q96CN7_ISOC1_HUMAN	ISOC1	32.22	2.694
2	2	P48739_PIPNB_HUMAN	PITPNB	31.52	2.6898
2	2	P40926_MDHM_HUMAN	MDH2	35.48	2.67
2	2	P25786_PSA1_HUMAN	PSMA1	29.54	2.6669
2	2	Q16695_H31T_HUMAN	HIST3H3	15.5	2.6248
2	2	P22626_ROA2_HUMAN	HNRNPA2B1	37.41	2.6221
2	2	Q9UNE7_CHIP_HUMAN	STUB1	34.83	2.6059
2	2	Q9BYD6_RM01_HUMAN	MRPL1	36.89	2.5885
2	2	P45880_VDAC2_HUMAN	VDAC2	31.55	2.5718
2	2	P16403_H12_HUMAN	HIST1H1C	21.35	2.4911
2	2	Q9Y5K8_VATD_HUMAN	ATP6V1D	28.25	2.4445
2	2	O60716_CTND1_HUMAN	CTNND1	108.1	2.4165
2	2	P14618_KPYM_HUMAN	PKM	57.9	2.3651
2	2	P46781_RS9_HUMAN	RPS9	22.58	2.124
2	2	P09012_SNRPA_HUMAN	SNRPA	31.26	1.9275
2	2	Q96A08_H2B1A_HUMAN	HIST1H2BA	14.16	1.8476
1	2	P01594_KV102_HUMAN		11.93	3.8281
1	1	P08865_RSSA_HUMAN	RPSA	32.83	4.4649
1	1	Q9H4A5_GLP3L_HUMAN	GOLPH3L	32.75	4.4317
1	1	Q9HCY8_S10AE_HUMAN	S100A14	11.65	4.3966
1	1	Q13011_ECH1_HUMAN	ECH1	35.79	4.3602
1	1	Q99650_OSMR_HUMAN	OSMR	110.44	4.2361
1	1	P24534_EF1B_HUMAN	EEF1B2	24.75	4.1841
1	1	P35030_TRY3_HUMAN	PRSS3	32.51	4.1561
1	1	P50914_RL14_HUMAN	RPL14	23.42	4.1456
1	1	P35749_MYH11_HUMAN	MYH11	227.2	4.1449
1	1	P33778_H2B1B_HUMAN	HIST1H2BB	13.94	4.003
1	1	P04040_CATA_HUMAN	CAT	59.72	3.9574
1	1	Q15785_TOM34_HUMAN	TOMM34	34.54	3.957
1	1	Q16698_DECR_HUMAN	DECR1	36.04	3.8833
1	1	P36543_VATE1_HUMAN	ATP6V1E1	26.13	3.8599
1	1	P11142_HSP7C_HUMAN	HSPA8	70.85	3.8167
1	1	O75569_PRKRA_HUMAN	PRKRA	34.38	3.7668
1	1	P12236_ADT3_HUMAN	SLC25A6	32.85	3.7502
1	1	P27105_STOM_HUMAN	STOM	31.71	3.7468
1	1	Q9GZS3_WDR61_HUMAN	WDR61	33.56	3.731
1	1	Q14331_FRG1_HUMAN	FRG1	29.15	3.707
1	1	Q10589_BST2_HUMAN	BST2	19.76	3.6709
1	1	P51659_DHB4_HUMAN	HSD17B4	79.64	3.6456
1	1	P13804_ETFA_HUMAN	ETFA	35.06	3.6169
1	1	Q9NZZ3_CHMP5_HUMAN	CHMP5	24.56	3.6091
1	1	Q58FF8_H90B2_HUMAN	HSP90AB2P	44.32	3.5952
1	1	O00170_AIP_HUMAN	AIP	37.61	3.579
1	1	Q32P51_RA1L2_HUMAN	HNRNPA1L2	34.2	3.5487
1	1	P18669_PGAM1_HUMAN	PGAM1	28.79	3.5261
1	1	O43396_TXNL1_HUMAN	TXNL1	32.23	3.5123
1	1	Q00325_MPCP_HUMAN	SLC25A3	40.07	3.4339
1	1	Q9H3N1_TMX1_HUMAN	TMX1	31.77	3.4193
1	1	P78559_MAP1A_HUMAN	MAP1A	305.3	3.3801
1	1	P24941_CDK2_HUMAN	CDK2	33.91	3.3544
1	1	Q9UBG3_CRNN_HUMAN	CRNN	53.5	3.3387
1	1	P04350_TBB4A_HUMAN	TUBB4A	49.55	3.3355
1	1	P07437_TBB5_HUMAN	TUBB	49.64	3.3317
1	1	Q9H4B7_TBB1_HUMAN	TUBB1	50.29	3.2601
1	1	Q9BYD3_RM04_HUMAN	MRPL4	34.9	3.2322
1	1	Q9Y2Q9_RT28_HUMAN	MRPS28	20.83	3.2312
1	1	P60842_IF4A1_HUMAN	EIF4A1	46.12	3.1822
1	1	Q99426_TBCB_HUMAN	TBCB	27.31	3.1427
1	1	O15143_ARC1B_HUMAN	ARPC1B	40.92	3.1313
1	1	Q02539_H11_HUMAN	HIST1H1A	21.83	3.1276
1	1	P50991_TCPD_HUMAN	CCT4	57.89	3.1152
1	1	Q15366_PCBP2_HUMAN	PCBP2	38.56	3.1118
1	1	Q9P0L0_VAPA_HUMAN	VAPA	27.88	3.1115
1	1	P63104_1433Z_HUMAN	YWHAZ	27.73	3.0852
1	1	Q9Y315_DEOC_HUMAN	DERA	35.21	3.0828
1	1	P62333_PRS10_HUMAN	PSMC6	44.15	3.068
1	1	O00165_HAX1_HUMAN	HAX1	31.6	3.0476
1	1	Q9NZD8_SPG21_HUMAN	SPG21	34.94	3.0474
1	1	Q16762_THTR_HUMAN	TST	33.41	3.0454
1	1	P62820_RAB1A_HUMAN	RAB1A	22.66	3.0443
1	1	P08579_RU2B_HUMAN	SNRPB2	25.47	3.0333
1	1	P07951_TPM2_HUMAN	TPM2	32.83	3.0275
1	1	Q9Y625_GPC6_HUMAN	GPC6	62.69	3.01
1	1	Q8WXE9_STON2_HUMAN	STON2	101.1	2.9586
1	1	Q12873_CHD3_HUMAN	CHD3	226.45	2.9194
1	1	Q9UGM3_DMBT1_HUMAN	DMBT1	260.57	2.9172
1	1	P29803_ODPAT_HUMAN	PDHA2	42.91	2.8716
1	1	P05388_RLA0_HUMAN	RPLP0	34.25	2.8501
1	1	Q14165_MLEC_HUMAN	MLEC	32.21	2.8228
1	1	Q01650_LAT1_HUMAN	SLC7A5	54.97	2.6855
1	1	Q13454_TUSC3_HUMAN	TUSC3	39.65	2.6639
1	1	P25789_PSA4_HUMAN	PSMA4	29.47	2.6572
1	1	Q01130_SRSF2_HUMAN	SRSF2	25.46	2.6134
1	1	Q86SJ6_DSG4_HUMAN	DSG4	113.75	2.6037
1	1	Q13637_RAB32_HUMAN	RAB32	24.98	2.6034
1	1	O00330_ODPX_HUMAN	PDHX	54.09	2.5972
1	1	P02788_TRFL_HUMAN	LTF	78.13	2.5931
1	1	O14734_ACOT8_HUMAN	ACOT8	35.89	2.5594
1	1	P49662_CASP4_HUMAN	CASP4	43.23	2.5564
1	1	Q9HC98_NEK6_HUMAN	NEK6	35.69	2.5492
1	1	O00767_ACOD_HUMAN	SCD	41.5	2.4837
1	1	O75197_LRP5_HUMAN	LRP5	179.03	2.4693
1	1	Q16836_HCDH_HUMAN	HADH	34.27	2.4574
1	1	P78381_S35A2_HUMAN	SLC35A2	41.28	2.4492
1	1	Q9P035_HACD3_HUMAN	PTPLAD1	43.13	2.444
1	1	P01608_KV116_HUMAN		11.77	2.4109
1	1	F8VZS0_F8VZS0_HUMAN	RPLP0	26.86	2.403
1	1	Q14807_KIF22_HUMAN	KIF22	73.22	2.3994
1	1	P20671_H2A1D_HUMAN	HIST1H2AD	14.1	2.3871
1	1	P14649_MYL6B_HUMAN	MYL6B	22.75	2.3836
1	1	P48444_COPD_HUMAN	ARCN1	57.17	2.3806
1	1	P16401_H15_HUMAN	HIST1H1B	22.57	2.3558
1	1	O43707_ACTN4_HUMAN	ACTN4	104.79	2.3386
1	1	Q8NBM4_UBAC2_HUMAN	UBAC2	38.94	2.3358
1	1	I3L4V6_I3L4V6_HUMAN	NXN	26.02	2.3181
1	1	O00743_PPP6_HUMAN	PPP6C	35.12	2.2974
1	1	P19474_RO52_HUMAN	TRIM21	54.14	2.2966
1	1	Q9H160_ING2_HUMAN	ING2	32.79	2.2765
1	1	Q6UXN9_WDR82_HUMAN	WDR82	35.06	2.2581
1	1	Q96QV6_H2A1A_HUMAN	HIST1H2AA	14.22	2.2404
1	1	P55072_TERA_HUMAN	VCP	89.27	2.1729
1	1	O14828_SCAM3_HUMAN	SCAMP3	38.26	2.1507
1	1	P62993_GRB2_HUMAN	GRB2	25.19	2.1352
1	1	Q8NBJ7_SUMF2_HUMAN	SUMF2	33.82	2.1237
1	1	P21589_5NTD_HUMAN	NT5E	63.33	2.1021
1	1	Q4KMQ2_ANO6_HUMAN	ANO6	106.1	2.098
1	1	O15460_P4HA2_HUMAN	P4HA2	60.86	2.0485
1	1	P50454_SERPH_HUMAN	SERPINH1	46.41	2.0363
1	1	P62263_RS14_HUMAN	RPS14	16.26	2.025
1	1	P21333_FLNA_HUMAN	FLNA	280.56	2.0197
1	1	P12004_PCNA_HUMAN	PCNA	28.75	2.0092
1	1	P31946_1433B_HUMAN	YWHAB	28.06	2.0045
1	1	P29372_3MG_HUMAN	MPG	32.85	1.8832
1	1	Q13308_PTK7_HUMAN	PTK7	118.32	1.8729
1	1	Q8TF66_LRC15_HUMAN	LRRC15	64.33	1.8607
1	1	Q58FF7_H90B3_HUMAN	HSP90AB3P	68.28	1.8035

## Sheet: 150 kD
Unique	Total	reference	Gene Symbol	MWT(kDa)	AVG
30	30	P35579_MYH9_HUMAN	MYH9	226.39	3.6623
23	23	O43795_MYO1B_HUMAN	MYO1B	131.9	2.8992
21	21	O00159_MYO1C_HUMAN	MYO1C	121.61	3.2736
17	18	Q16531_DDB1_HUMAN	DDB1	126.89	2.7506
15	15	P18206_VINC_HUMAN	VCL	123.72	2.8547
14	18	Q16643_DREB_HUMAN	DBN1	71.39	2.7531
13	13	Q15393_SF3B3_HUMAN	SF3B3	135.49	3.1492
13	13	Q7L2E3_DHX30_HUMAN	DHX30	133.85	2.9838
13	13	P21333_FLNA_HUMAN	FLNA	280.56	2.7414
12	98	IGHG_RABIT		35.38	2.075
12	13	O60502_OGA_HUMAN	MGEA5	102.85	3.0757
12	12	O00410_IPO5_HUMAN	IPO5	123.55	3.7474
11	11	Q9BSJ8_ESYT1_HUMAN	ESYT1	122.78	3.5012
11	11	P53396_ACLY_HUMAN	ACLY	120.76	3.0441
10	10	Q00839_HNRPU_HUMAN	HNRNPU	90.53	3.0534
10	10	Q12965_MYO1E_HUMAN	MYO1E	126.98	2.8857
9	9	P07355_ANXA2_HUMAN	ANXA2	38.58	3.2944
9	9	Q9P2J5_SYLC_HUMAN	LARS	134.38	3.043
8	8	Q96P70_IPO9_HUMAN	IPO9	115.89	3.093
8	8	Q86VP6_CAND1_HUMAN	CAND1	136.29	3.066
8	8	P09874_PARP1_HUMAN	PARP1	113.01	3.0646
8	8	Q9P0K7_RAI14_HUMAN	RAI14	109.97	2.7084
8	8	P15144_AMPN_HUMAN	ANPEP	109.47	2.3878
7	13	Q8N163_CCAR2_HUMAN	CCAR2	102.84	2.5676
7	7	P22314_UBA1_HUMAN	UBA1	117.77	3.4062
7	7	P33176_KINH_HUMAN	KIF5B	109.62	3.3856
7	7	Q9UM54_MYO6_HUMAN	MYO6	149.6	3.0921
7	7	P10515_ODP2_HUMAN	DLAT	68.95	3.025
7	7	Q13435_SF3B2_HUMAN	SF3B2	100.16	2.6526
7	7	Q92598_HS105_HUMAN	HSPH1	96.8	2.5129
6	7	P62736_ACTA_HUMAN	ACTA2	41.98	2.5292
6	6	P29317_EPHA2_HUMAN	EPHA2	108.2	3.0415
6	6	Q00610_CLH1_HUMAN	CLTC	191.49	2.9332
6	6	P68104_EF1A1_HUMAN	EEF1A1	50.11	2.8408
6	6	P35580_MYH10_HUMAN	MYH10	228.86	2.7621
6	6	P06733_ENOA_HUMAN	ENO1	47.14	2.7074
6	6	Q92900_RENT1_HUMAN	UPF1	124.27	2.498
6	6	Q8TEX9_IPO4_HUMAN	IPO4	118.64	2.1796
5	6	Q02218_ODO1_HUMAN	OGDH	115.86	3.3523
5	5	O95373_IPO7_HUMAN	IPO7	119.44	3.3244
5	5	Q9Y5B9_SP16H_HUMAN	SUPT16H	119.84	3.2992
5	5	P49327_FAS_HUMAN	FASN	273.25	3.1049
5	5	O95347_SMC2_HUMAN	SMC2	135.57	2.9786
5	5	P53621_COPA_HUMAN	COPA	138.26	2.8461
5	5	P23458_JAK1_HUMAN	JAK1	133.19	2.6873
5	5	Q15029_U5S1_HUMAN	EFTUD2	109.37	2.6555
5	5	Q9BTW9_TBCD_HUMAN	TBCD	132.52	2.6264
4	5	P55884_EIF3B_HUMAN	EIF3B	92.42	2.9207
4	4	P07900_HS90A_HUMAN	HSP90AA1	84.61	3.4094
4	4	Q9NZB2_F120A_HUMAN	FAM120A	121.81	3.1974
4	4	Q71U36_TBA1A_HUMAN	TUBA1A	50.1	3.0535
4	4	P36957_ODO2_HUMAN	DLST	48.72	2.855
4	4	P11586_C1TC_HUMAN	MTHFD1	101.5	2.8183
4	4	P05556_ITB1_HUMAN	ITGB1	88.36	2.7788
4	4	P19338_NUCL_HUMAN	NCL	76.57	2.1373
3	4	P49756_RBM25_HUMAN	RBM25	100.12	2.8441
3	3	Q12840_KIF5A_HUMAN	KIF5A	117.31	3.4816
3	3	P04040_CATA_HUMAN	CAT	59.72	3.4133
3	3	Q15517_CDSN_HUMAN	CDSN	51.49	3.3422
3	3	P60709_ACTB_HUMAN	ACTB	41.71	3.2183
3	3	P05023_AT1A1_HUMAN	ATP1A1	112.82	3.2113
3	3	P62987_RL40_HUMAN	UBA52	14.72	3.1832
3	3	P08670_VIME_HUMAN	VIM	53.62	3.0693
3	3	Q15459_SF3A1_HUMAN	SF3A1	88.83	2.8206
3	3	P34932_HSP74_HUMAN	HSPA4	94.27	2.788
3	3	Q9P2R3_ANFY1_HUMAN	ANKFY1	128.32	2.6955
3	3	P14618_KPYM_HUMAN	PKM	57.9	2.6244
3	3	P26640_SYVC_HUMAN	VARS	140.39	2.6202
3	3	P41252_SYIC_HUMAN	IARS	144.41	2.5883
3	3	P34931_HS71L_HUMAN	HSPA1L	70.33	2.5703
2	3	Q12797_ASPH_HUMAN	ASPH	85.81	2.8413
2	3	Q13885_TBB2A_HUMAN	TUBB2A	49.87	2.8062
2	2	Q9UBC5_MYO1A_HUMAN	MYO1A	118.33	4.0243
2	2	Q13501_SQSTM_HUMAN	SQSTM1	47.66	3.8128
2	2	O00461_GOLI4_HUMAN	GOLIM4	81.83	3.7923
2	2	P35749_MYH11_HUMAN	MYH11	227.2	3.7871
2	2	O60264_SMCA5_HUMAN	SMARCA5	121.83	3.6476
2	2	P10599_THIO_HUMAN	TXN	11.73	3.4532
2	2	P32119_PRDX2_HUMAN	PRDX2	21.88	3.4384
2	2	P20020_AT2B1_HUMAN	ATP2B1	138.67	3.3377
2	2	P04792_HSPB1_HUMAN	HSPB1	22.77	3.2923
2	2	Q02241_KIF23_HUMAN	KIF23	109.99	3.2896
2	2	P22102_PUR2_HUMAN	GART	107.7	3.2866
2	2	P04406_G3P_HUMAN	GAPDH	36.03	3.258
2	2	O75223_GGCT_HUMAN	GGCT	20.99	3.1823
2	2	Q14126_DSG2_HUMAN	DSG2	122.22	3.1782
2	2	Q92974_ARHG2_HUMAN	ARHGEF2	111.47	3.1673
2	2	Q14697_GANAB_HUMAN	GANAB	106.81	3.1218
2	2	Q08211_DHX9_HUMAN	DHX9	140.87	3.0819
2	2	P11021_GRP78_HUMAN	HSPA5	72.29	2.9226
2	2	Q3ZCT1_ZN260_HUMAN	ZNF260	47.19	2.9108
2	2	P53992_SC24C_HUMAN	SEC24C	118.25	2.872
2	2	P00533_EGFR_HUMAN	EGFR	134.19	2.8575
2	2	Q9UDY2_ZO2_HUMAN	TJP2	133.88	2.8139
2	2	P62805_H4_HUMAN	HIST1H4A	11.36	2.8132
2	2	Q9NQ38_ISK5_HUMAN	SPINK5	120.64	2.8096
2	2	P11142_HSP7C_HUMAN	HSPA8	70.85	2.7702
2	2	Q6WCQ1_MPRIP_HUMAN	MPRIP	116.46	2.7652
2	2	O43399_TPD54_HUMAN	TPD52L2	22.22	2.7165
2	2	Q86W92_LIPB1_HUMAN	PPFIBP1	113.95	2.6146
2	2	Q14204_DYHC1_HUMAN	DYNC1H1	532.07	2.4757
2	2	Q9H6R4_NOL6_HUMAN	NOL6	127.51	2.448
2	2	Q7L576_CYFP1_HUMAN	CYFIP1	145.09	2.3897
2	2	Q15149_PLEC_HUMAN	PLEC	531.47	2.3823
2	2	P01857_IGHG1_HUMAN	IGHG1	36.08	2.2622
2	2	Q5M775_CYTSB_HUMAN	SPECC1	118.51	2.2103
2	2	O94979_SC31A_HUMAN	SEC31A	132.93	2.2044
2	2	P78347_GTF2I_HUMAN	GTF2I	112.35	2.1904
2	2	O75694_NU155_HUMAN	NUP155	155.1	2.1164
2	2	P01876_IGHA1_HUMAN	IGHA1	37.63	2.0337
2	2	O14974_MYPT1_HUMAN	PPP1R12A	115.21	1.968
2	2	Q13867_BLMH_HUMAN	BLMH	52.53	1.9646
1	2	Q6UWP8_SBSN_HUMAN	SBSN	60.5	3.4667
1	1	A0A0A0MRM8_A0A0A0MRM8_HUMAN	MYO6	144.92	4.5287
1	1	P33778_H2B1B_HUMAN	HIST1H2BB	13.94	4.4755
1	1	Q9BPX3_CND3_HUMAN	NCAPG	114.26	4.2506
1	1	P61626_LYSC_HUMAN	LYZ	16.53	4.2046
1	1	P04083_ANXA1_HUMAN	ANXA1	38.69	4.1833
1	1	Q15020_SART3_HUMAN	SART3	109.87	4.1012
1	1	P08238_HS90B_HUMAN	HSP90AB1	83.21	4.0144
1	1	P35030_TRY3_HUMAN	PRSS3	32.51	3.8522
1	1	KAC4_RABIT		11.04	3.7531
1	1	P0C0L4_CO4A_HUMAN	C4A	192.66	3.7157
1	1	Q9NSV4_DIAP3_HUMAN	DIAPH3	136.84	3.6977
1	1	P12814_ACTN1_HUMAN	ACTN1	102.99	3.67
1	1	P60842_IF4A1_HUMAN	EIF4A1	46.12	3.584
1	1	Q9Y2L1_RRP44_HUMAN	DIS3	108.93	3.4895
1	1	Q9Y2A7_NCKP1_HUMAN	NCKAP1	128.71	3.3773
1	1	O00411_RPOM_HUMAN	POLRMT	138.53	3.3766
1	1	P12273_PIP_HUMAN	PIP	16.56	3.3593
1	1	Q58FF8_H90B2_HUMAN	HSP90AB2P	44.32	3.3087
1	1	Q13509_TBB3_HUMAN	TUBB3	50.4	3.2932
1	1	P25789_PSA4_HUMAN	PSMA4	29.47	3.2857
1	1	P07437_TBB5_HUMAN	TUBB	49.64	3.2642
1	1	P08559_ODPA_HUMAN	PDHA1	43.27	3.2339
1	1	P54652_HSP72_HUMAN	HSPA2	69.98	3.2272
1	1	Q9Y4F1_FARP1_HUMAN	FARP1	118.56	3.1462
1	1	P17661_DESM_HUMAN	DES	53.5	3.1404
1	1	Q9H5V8_CDCP1_HUMAN	CDCP1	92.87	3.1264
1	1	Q16610_ECM1_HUMAN	ECM1	60.64	3.124
1	1	Q86XP3_DDX42_HUMAN	DDX42	102.91	3.0519
1	1	P35606_COPB2_HUMAN	COPB2	102.42	3.0342
1	1	P49588_SYAC_HUMAN	AARS	106.74	3.0285
1	1	Q9H0W9_CK054_HUMAN	C11orf54	35.09	2.8894
1	1	Q9Y3P9_RBGP1_HUMAN	RABGAP1	121.66	2.8187
1	1	Q9NX05_F120C_HUMAN	FAM120C	120.51	2.8183
1	1	P07814_SYEP_HUMAN	EPRS	170.48	2.8054
1	1	Q8WUM4_PDC6I_HUMAN	PDCD6IP	95.96	2.7768
1	1	Q15042_RB3GP_HUMAN	RAB3GAP1	110.45	2.7628
1	1	Q7KZF4_SND1_HUMAN	SND1	101.93	2.7479
1	1	Q9Y4L1_HYOU1_HUMAN	HYOU1	111.27	2.7412
1	1	Q96QV6_H2A1A_HUMAN	HIST1H2AA	14.22	2.7316
1	1	P46087_NOP2_HUMAN	NOP2	89.25	2.6994
1	1	IgG1_bovine		35.83	2.6983
1	1	Q6ZVX7_FBX50_HUMAN	NCCRP1	30.83	2.672
1	1	Q14596_NBR1_HUMAN	NBR1	107.35	2.6425
1	1	P02545_LMNA_HUMAN	LMNA	74.09	2.625
1	1	O14786_NRP1_HUMAN	NRP1	103.07	2.5925
1	1	P42704_LPPRC_HUMAN	LRPPRC	157.81	2.5764
1	1	P23528_COF1_HUMAN	CFL1	18.49	2.5237
1	1	P02786_TFR1_HUMAN	TFRC	84.82	2.5193
1	1	P04196_HRG_HUMAN	HRG	59.54	2.4962
1	1	Q14764_MVP_HUMAN	MVP	99.27	2.4847
1	1	E7ENI6_E7ENI6_HUMAN	ICA1	41.08	2.484
1	1	C9K0I9_C9K0I9_HUMAN	MYO1B	9.72	2.4326
1	1	Q1KMD3_HNRL2_HUMAN	HNRNPUL2	85.05	2.4086
1	1	Q96A08_H2B1A_HUMAN	HIST1H2BA	14.16	2.3397
1	1	P06744_G6PI_HUMAN	GPI	63.11	2.2902
1	1	P01608_KV116_HUMAN		11.77	2.2796
1	1	Q8IV04_TB10C_HUMAN	TBC1D10C	49.68	2.2281
1	1	Q3YEC7_RABL6_HUMAN	RABL6	79.5	2.2035
1	1	Q8IXT5_RB12B_HUMAN	RBM12B	118.03	2.1897
1	1	Q6UXH9_PAMR1_HUMAN	PAMR1	80.15	2.1666
1	1	Q06830_PRDX1_HUMAN	PRDX1	22.1	2.1639
1	1	H7C2W5_H7C2W5_HUMAN	NDUFA10	15.08	2.144
1	1	P16615_AT2A2_HUMAN	ATP2A2	114.68	2.1209
1	1	O43314_VIP2_HUMAN	PPIP5K2	140.32	2.1105
1	1	O14556_G3PT_HUMAN	GAPDHS	44.47	2.1095
1	1	P55060_XPO2_HUMAN	CSE1L	110.35	2.0746
1	1	Q92973_TNPO1_HUMAN	TNPO1	102.29	2.0708
1	1	Q99715_COCA1_HUMAN	COL12A1	332.94	2.0588
1	1	P50914_RL14_HUMAN	RPL14	23.42	2.0287
1	1	Q5T750_XP32_HUMAN	XP32	26.22	2.0103
1	1	Q01469_FABP5_HUMAN	FABP5	15.15	1.9272
1	1	Q05397_FAK1_HUMAN	PTK2	119.16	1.9243
1	1	Q8WVV4_POF1B_HUMAN	POF1B	68.02	1.9216
1	1	Q14694_UBP10_HUMAN	USP10	87.08	1.9082
1	1	F8W824_F8W824_HUMAN	KCNQ1	7.88	1.8916
1	1	O75822_EIF3J_HUMAN	EIF3J	29.04	1.8866
1	1	Q96PY5_FMNL2_HUMAN	FMNL2	123.24	1.8797
1	1	Q12860_CNTN1_HUMAN	CNTN1	113.25	1.8653
1	1	C9J8V5_C9J8V5_HUMAN	GTPBP8	19.44	1.82
1	1	P53618_COPB_HUMAN	COPB1	107.07	1.8186
1	1	Q03989_ARI5A_HUMAN	ARID5A	64.03	1.8177

## Sheet: 250 kD
Unique	Total	reference	Gene Symbol	MWT(kDa)	AVG
147	373	P35579_MYH9_HUMAN	MYH9	226.39	3.1296
103	141	P35580_MYH10_HUMAN	MYH10	228.86	3.3338
25	26	Q9NZM1_MYOF_HUMAN	MYOF	234.56	3.1366
20	20	P49327_FAS_HUMAN	FASN	273.25	3.2283
20	20	P21333_FLNA_HUMAN	FLNA	280.56	2.9922
15	15	Q9Y490_TLN1_HUMAN	TLN1	269.6	3.1882
14	14	Q92614_MY18A_HUMAN	MYO18A	232.97	2.8309
11	11	O95425_SVIL_HUMAN	SVIL	247.59	3.1359
9	24	P35749_MYH11_HUMAN	MYH11	227.2	3.0766
9	9	Q07157_ZO1_HUMAN	TJP1	195.34	3.3304
9	9	O75165_DJC13_HUMAN	DNAJC13	254.25	3.1943
9	9	Q15149_PLEC_HUMAN	PLEC	531.47	2.5678
8	8	Q14008_CKAP5_HUMAN	CKAP5	225.35	2.9914
8	8	O75643_U520_HUMAN	SNRNP200	244.35	2.9382
7	7	Q96N67_DOCK7_HUMAN	DOCK7	242.41	3.1235
6	6	P46940_IQGA1_HUMAN	IQGAP1	189.13	3.1718
5	5	Q04637_IF4G1_HUMAN	EIF4G1	175.38	3.1012
4	7	IGHG_RABIT		35.38	2.1948
4	4	Q13501_SQSTM_HUMAN	SQSTM1	47.66	2.7924
4	4	O75369_FLNB_HUMAN	FLNB	277.99	2.6774
3	3	P62987_RL40_HUMAN	UBA52	14.72	3.0849
3	3	P60709_ACTB_HUMAN	ACTB	41.71	2.9292
3	3	P48634_PRC2A_HUMAN	PRRC2A	228.72	2.8297
3	3	P07355_ANXA2_HUMAN	ANXA2	38.58	2.5423
3	3	O14578_CTRO_HUMAN	CIT	231.29	2.0848
2	2	P07900_HS90A_HUMAN	HSP90AA1	84.61	3.4806
2	2	Q15517_CDSN_HUMAN	CDSN	51.49	3.1761
2	2	Q71U36_TBA1A_HUMAN	TUBA1A	50.1	3.0375
2	2	P62736_ACTA_HUMAN	ACTA2	41.98	2.9358
2	2	P68104_EF1A1_HUMAN	EEF1A1	50.11	2.8228
2	2	Q92538_GBF1_HUMAN	GBF1	206.31	2.4505
2	2	P04406_G3P_HUMAN	GAPDH	36.03	2.3834
2	2	P04114_APOB_HUMAN	APOB	515.28	2.3367
1	1	P08238_HS90B_HUMAN	HSP90AB1	83.21	4.8356
1	1	P07477_TRY1_HUMAN	PRSS1	26.54	4.7806
1	1	P35030_TRY3_HUMAN	PRSS3	32.51	4.1529
1	1	P12273_PIP_HUMAN	PIP	16.56	4.0715
1	1	P02792_FRIL_HUMAN	FTL	20.01	3.8123
1	1	P10515_ODP2_HUMAN	DLAT	68.95	3.8054
1	1	O00410_IPO5_HUMAN	IPO5	123.55	3.4614
1	1	P11047_LAMC1_HUMAN	LAMC1	177.49	3.1857
1	1	P07942_LAMB1_HUMAN	LAMB1	197.91	3.1177
1	1	Q01082_SPTB2_HUMAN	SPTBN1	274.44	3.0849
1	1	P10599_THIO_HUMAN	TXN	11.73	3.0501
1	1	KAC4_RABIT		11.04	2.7569
1	1	Q12873_CHD3_HUMAN	CHD3	226.45	2.7455
1	1	P61626_LYSC_HUMAN	LYZ	16.53	2.7124
1	1	Q15431_SYCP1_HUMAN	SYCP1	114.12	2.6833
1	1	O60292_SI1L3_HUMAN	SIPA1L3	194.49	2.4182
1	1	O75223_GGCT_HUMAN	GGCT	20.99	2.2091
1	1	P25311_ZA2G_HUMAN	AZGP1	34.24	2.1588
1	1	Q9Y4I1_MYO5A_HUMAN	MYO5A	215.27	2.1256
